# Supplementary material for: Thermodynamics Evaluation of Selective Hydride Reduction for α,β-Unsaturated Carbonyl Compounds
Source: Molecules. 2023 Mar 22;28(6):2862. doi: 10.3390/molecules28062862 (PMC10051270; doi:10.3390/molecules28062862)
Supplement: Supplementary file 1 [file molecules-28-02862-s001.zip]

Archive with 1 entries (1 files):
- molecules-2263034-supplementary.pdf
